# Supplementary material for: Reorganization of the Brain Extracellular Matrix in Hippocampal Sclerosis
Source: Int J Mol Sci. 2022 Jul 25;23(15):8197. doi: 10.3390/ijms23158197 (PMC9332352; doi:10.3390/ijms23158197)
Supplement: Supplementary file 1 [file ijms-23-08197-s001.zip]

Archive with 1 entries (1 files):
- ijms-1804310-supplementary.pdf
